# Supplementary material for: CXCR4 Inhibition Enhances the Efficacy of CD19 Monoclonal Antibody-Mediated Extermination of B-Cell Lymphoma
Source: Int J Mol Sci. 2025 Feb 26;26(5):2024. doi: 10.3390/ijms26052024 (PMC11899823; doi:10.3390/ijms26052024)
Supplement: Supplementary file 1 [file ijms-26-02024-s001.zip]

Archive with 2 entries (2 files):
- ijms-3367375-Supplementary Fig.pdf
- ijms-3367375-Supplementary Cap.pdf
